# Supplementary material for: Coconut Water: A Sports Drink Alternative?
Source: Sports (Basel). 2023 Sep 14;11(9):183. doi: 10.3390/sports11090183 (PMC10534364; doi:10.3390/sports11090183)
Supplement: Supplementary file 1 [file sports-11-00183-s001.zip]

Archive with 1 entries (1 files):
- sports-2578227-supplementary.pdf
